# Supplementary material for: Elastomeric Core/Conductive Sheath Fibers for Tensile and Torsional Strain Sensors
Source: Sensors (Basel). 2022 Nov 18;22(22):8934. doi: 10.3390/s22228934 (PMC9693023; doi:10.3390/s22228934)
Supplement: Supplementary file 1 [file sensors-22-08934-s001.zip]

Archive with 1 entries (1 files):
- sensors-2035810-supplementary.pdf
